# Supplementary material for: Soft document clustering using a novel graph covering approach
Source: BioData Min. 2018 Jun 14;11:11. doi: 10.1186/s13040-018-0172-x (PMC6047369; doi:10.1186/s13040-018-0172-x)
Supplement: Supplementary file 1 — List of PMIDs used for analyses. This is a simple text file containing the PMIDs, separated by newline characters. (CVS 13 kb) [file 13040_2018_172_MOESM1_ESM.cvs]

18726464
12555557
10783745
10763755
10760135
10746776
10736261
10731612
10732685
10686134
10681465
10679419
10669375
10659351
10652304
10647697
10633126
10610809
10603378
10601203
10553678
10564517
10564513
10543339
10536007
10531281
10518752
10508090
10496929
10482530
10482495
10481102
10480459
10463166
10447884
10446051
10446050
10439420
26905491
10428832
10411732
10393968
10381082
10379794
10375640
10367358
10225886
10210439
10201401
10200956
10198004
10094688
10094619
10094617
10078596
10049807
10049406
10049368
10048022
10048019
10030015
10024587
9973358
9973335
9933092
9922259
9922234
9918885
9916098
9881099
9864249
9851883
9822817
9822381
9791174
9786181
9783748
9748652
9733639
9732452
9721303
9702647
9696748
9680213
9680203
9641980
9641917
9631550
9627958
9620403
9614971
9603870
9573157
9545231
9593303
9556859
9554264
9551528
9533087
9532736
9529083
9479056
9504082
9467901
9460199
9449363
9427557
9371833
9393693
9364913
9356245
9335536
9317027
9294429
9284153
9245623
9306938
9209056
9209037
9224872
9224871
9202478
9183160
9182720
9171405
9169729
9765808
9180693
9149147
9110982
9134717
9076726
9060396
9054970
9157242
9157238
9044277
9037769
9471845
9434062
9021235
9003748
8940434
8917515
8932312
8993361
8897557
8790416
8888433
8751919
8703059
8878036
8866477
8865259
8755589
8883780
8797302
8682775
8675336
8812786
8793884
18626939
8861207
8736129
8730869
8641764
8550520
8550517
8550500
8826697
8550463
8846772
8825101
7591145
7592800
8748025
7592419
8543358
8594326
7642506
7543471
7483242
7608952
7601844
7599158
7769286
7670636
7499025
7476178
7476177
7729924
7714961
7747969
7892228
7565016
7822050
7822033
7822005
7532167
7532166
7816100
8745746
7752898
7740662
7700737
7879386
7672052
7972100
7961448
7927773
7885225
7536882
7932741
7533500
7968922
7915269
7854127
8051008
8005692
7984085
7914179
7941302
7917847
7917845
7915817
8174442
7915003
7914208
7909802
7914665
7908904
8121417
7906688
7906204
7910935
7905461
8057827
8002900
7912271
7912062
7748926
8288102
8300386
8113246
7906598
7902348
7901913
7902442
7901197
7906005
7905220
8104335
8104179
8101840
8358674
8497054
8099067
8099064
8478116
8388327
8100983
8097517
7915069
8097321
8096837
8473871
8444814
8096174
8095257
8096319
8094396
7913838
7682877
8447048
8171762
8155840
8105507
8100609
8100380
8094931
8094930
8093446
7903787
1361583
1474705
1361168
18601211
1429457
1362356
1362014
1384062
1479888
1435724
1358501
1356886
1358015
1355769
1355084
1640522
1357526
1417597
1381694
1375193
1353689
1350997
1350087
1588814
1354654
1548083
1372295
1348692
1348243
1348054
1347758
1312973
1348107
1587464
1349417
1348100
1346262
1478162
1349202
1348108
1345908
1682305
1685066
1683351
1683004
1682255
1682251
1807350
1680136
1680107
1658721
1916287
1677900
1943710
1648076
1369457
1683466
1671776
1671773
1674976
12041763
1683764
1676017
2147413
2124707
1982033
1981895
1979318
1982081
1977736
1977705
1707625
1976131
1976116
1976112
1704075
1974915
1983811
18679965
1980957
2200839
1971619
1971258
1975085
1971181
1969849
1691451
1969397
2156803
1970577
1969404
1969395
1969394
1969393
1969392
1969389
2188851
1689713
1968989
2403535
2104205
1978735
1967169
2576094
2576091
2478891
2575704
2572606
2572580
2572553
2570752
2572513
2570792
2570062
2570532
2473034
2575654
2567321
2569853
2568206
2567514
2566625
2566580
2565334
2565293
2649795
2664479
2568258
2471451
2563390
2664292
2656260
2563724
2563366
2472860
2465183
2570344
2569154
2562837
2468557
2904657
2905206
2463662
2904806
2901403
2472004
2464259
3141743
3076188
3045814
3045000
2900903
2900813
2900235
2899552
2458121
2906110
2903538
2899622
2901660
3052531
2896254
2895745
2895767
2898842
2895103
2895102
2894612
3046723
2898091
2893810
2448796
2449283
3277990
3058793
2905389
2902826
3318096
3314477
2896290
2893619
2889720
2894825
2888734
2442061
2897064
3309855
2891349
2886993
2886431
2885755
2885309
2885308
3552985
2883123
2883122
2882856
2888837
3556168
2880807
2880806
2879867
2880866
2879830
2879794
2879792
2897616
2892927
2889142
3542529
2877947
3024972
2878634
2876964
3019997
2880578
2428808
2877521
2875030
3015715
2874574
2872836
2870987
2422930
2871677
2869489
3513677
2871656
2867992
2867989
2867976
2867972
3527741
3524542
3035168
2869535
2867042
2867041
2868893
2999074
2870129
3902646
2868591
2865209
2865133
3930469
2870705
2866225
2863023
2412960
2864354
2863818
2863255
2863216
2863214
2992635
2861194
2409073
2861742
3890536
2860251
2860097
2862220
2859271
2859268
2577729
2858471
2580037
2860678
2858852
2408396
4008461
2857730
2857155
2857152
2578457
2869598
2865213
2862716
2861807
2861785
2857545
2857190
2857162
2856917
6395082
6151898
6150571
6150547
6148338
6378801
6146599
6146535
6148927
6145724
6378873
6378269
6148378
6145590
6145589
6204732
6146093
6145751
6145750
6143763
6142958
6199307
6145171
6142000
6141999
6420345
6151409
6140260
6140221
6141939
6363616
6195290
6139968
6139339
6195944
6136449
6360320
6138826
6137504
6136465
6136464
6136463
6138393
6138392
6137459
6304010
6303959
6138390
6342695
6144217
6139052
6132951
6132950
6341227
6135466
6132878
6132875
6185467
6131869
6131633
6130063
6130062
6130060
6410180
6360456
6342499
6140705
6138855
6138214
6133346
6132885
6132884
6132883
6132882
6129239
6134781
6129923
6129235
6130121
6128309
6130119
6129197
6127313
6127862
6126436
6126611
6750995
6124505
6152917
6756903
6120941
6124240
6124196
7046530
6127912
6127911
6127806
6127805
6127804
6127801
6125873
6119295
6119294
7040834
6120898
6116279
6121841
6121840
6121839
6116696
6116675
6114119
7021421
6114039
7015144
6114037
6114036
6114035
6111559
6111554
6119352
6111542
7009605
6110653
6110645
6163830
6114691
7320692
6171087
6120442
6114818
6114817
6114615
6111536
7212481
6107289
6152840
6106014
6106013
6105165
6111535
6111534
6106044
6105132
6108027
6105131
6104683
6106661
6989959
6103871
6102552
6999697
6782659
6117518
6111121
6110301
6102380
6101592
43285
44703
41796
40959
393716
40882
40875
383610
376560
39031
378948
38207
37233
37080
378843
87241
378834
374677
370014
399900
365769
83303
365759
365746
361579
357679
357413
213390
357285
361566
361565
358685
349561
413571
342492
384175
338595
336832
21933
336847
339627
330781
330772
326771
326676
323375
323241
323240
319252
401829
331608
825614
824272
791120
972432
798023
786778
770422
1107325
1108020
1104573
1059160
1097591
1095555
1091630
1092108
803707
4215794
4370730
4276057
4207517
4595195
4591953
4201268
4579876
4579875
4577754
4576397
4597732
4569402
4567142
4565528
4118296
4563600
4563597
4559831
4555413
4338585
4551744
4551741
11075337
10882135
10882098
10778740
10747052
10747049
10747046
10734126
10732674
10730873
10727901
10725324
10725226
10724483
10724160
10712901
10712509
10678171
10704410
10704371
10699464
10692159
10679030
10679021
10687955
10679238
10669753
10662771
10660600
10660074
10655592
10654086
10648569
10648559
10647001
10644693
10639324
10637312
10633104
10632713
10629030
10628977
10620010
10619027
10613895
10611320
10611233
10601234
10593876
10580697
10580002
10559985
10567532
10567524
10562285
10557209
10551809
10550056
10545447
10535956
10531032
10529198
10523650
10518216
10517640
10517323
10512868
10512865
10504331
10503536
10499590
10499572
10491394
10490648
10480940
10480361
10477756
10476026
10469572
10465792
10464238
10454545
10449748
10435585
10435625
10434021
10430899
10427091
10411908
10409718
10381538
10366564
10364228
10362537
10361279
10358031
10323869
10234786
10233147
10219085
10209117
10206189
10207056
10198053
10099331
10097122
10094633
10085115
10081068
10075701
10074450
10066831
10066541
10050047
10048790
10036778
10021364
9925642
9917367
9915787
9891070
9891057
9872389
9866115
9864364
9858584
9852155
9852100
9851849
9844630
9843683
9843499
9841670
9836640
9836597
9829836
9826690
9823900
9822611
9822386
9819350
9813133
9808630
9804788
9786927
9774652
9774639
9774429
9769859
9763437
9763426
9762407
9760264
9759491
9748241
9744878
9743499
9742399
9740799
9738503
9737966
9736615
9736614
9732268
9732267
9726964
9725902
9721289
9719910
9707505
9700152
9692894
9687505
9679143
9679057
9677190
9670028
9668078
9660930
9660818
9660817
9649517
9645424
9642115
9632750
9636183
9636170
9601050
9547260
9628870
9582270
9573348
9560342
9535835
9535829
9535827
9581500
9472012
9554851
9566911
9508774
9482729
9544703
9529109
9521655
9520600
9497294
9512348
9506539
9493006
9491889
9483802
9442103
9430641
9427749
9473044
9422741
9407030
9428768
9427410
9427284
9418890
9418876
9367986
9367980
9367979
9403696
9393434
9353331
9312123
9312079
9312014
9278510
9286668
9286667
9271435
9271384
9261366
9281369
9288741
9305635
9268577
9241255
9368720
9296388
9285816
9264468
9234722
9228053
9242378
9266716
9256078
9267432
9215628
9194563
9154844
9154842
9154823
9154808
9188784
9197411
9197407
9184216
18634092
9280344
9229333
9178507
9136014
9111343
9114012
9099720
9082982
9094315
9135144
9395435
9032261
9032248
9061011
9030518
9046330
9190205
9044278
9039798
9013670
9001228
9012803
8994040
9009270
9343346
9255349
9251039
9017392
9003780
8943216
9013336
8994825
8994811
8991084
8973630
8943016
8918881
8918884
8987400
8987394
8939714
8939596
8930895
8930890
8913737
8910292
8887667
8900194
8824207
8824197
8914522
9077450
9077449
8939567
8816483
8816439
8816438
8781234
8808695
8800213
8887550
8841392
8782830
8756649
8756646
8804398
8752211
8752210
8861947
8756727
8769096
8889802
8754858
8754839
8755551
8663268
8710374
8922282
8862522
8757935
8757740
8668184
8663071
8670805
8666235
8654974
8649427
8649372
8647431
8643625
8643578
8653792
8805275
8793872
8744945
8722766
8722762
8666672
8641285
8614808
8621575
8620535
8730097
8601310
8626411
8599119
8603921
8604294
8566747
8598209
9552390
8979268
8893498
8567717
8557037
7493928
8524799
8846783
8590795
8528003
8524222
7498791
7499279
7498507
7499230
7592806
8603680
7478587
7592586
7588610
8845303
7565699
7565680
7565673
7675454
7657656
7652575
7651421
7664330
7651520
7644510
8566347
7653591
7649470
7623849
7622567
7498766
7615496
7621825
7672594
7603496
7483850
7600581
7597098
7796803
7760796
7671010
7761442
7753858
7744004
7730408
7635311
7597849
7536630
7607435
7548847
7898926
7867720
7867719
7883165
7862657
7860633
7823941
7815540
7749321
7749320
7835341
7822288
7818528
7800043
9552362
8524097
7648364
7476442
7476435
7476426
7828890
7809159
7805848
8001136
7830726
7830719
7969149
7896087
7973731
7973730
7935462
7874496
7816024
7954792
7923372
7923364
8090204
8090203
8001802
8001793
7844175
8066461
8051050
7958855
8034624
7958845
8020094
8007978
8007977
7985422
8206969
8195227
8196614
8016380
7917338
8195145
8190082
18407204
8164691
8164683
8164671
7926787
7512734
8177212
8082172
7941732
7941731
8135791
8122109
8131744
8022258
7946125
8108735
8289791
8289788
8207080
8019003
8300560
8121487
8276860
8107774
8983086
8262070
8262069
8244990
8276900
8246988
8167411
8247132
8227021
8242750
8218353
8414509
8299152
8293972
8277239
8246887
8246881
8234826
8298188
8256510
8256285
8243976
8402888
8372350
8395009
8253069
8245836
8358794
7687746
8325863
8400461
8341263
8319908
8220475
8103939
8514766
8516302
8516289
8497251
8388545
7691844
7684828
8388382
8500168
8484117
8491380
8491379
8491189
8474449
8387915
8326863
8319295
8507488
8477693
8455600
8458416
8483452
8459832
8449978
8441380
8430109
8423774
8382976
8421781
8443411
8442384
8398405
7999142
1334534
1334559
1447167
1448099
1429634
1429624
1465115
1396590
1337499
1439791
1396572
1394509
1336029
1297355
1297332
1527090
1329201
1421575
1511011
1386897
1322832
1644315
1639063
1444331
1379731
1636083
1379346
1322708
1632785
1523888
1387566
1600944
1588963
1376246
1577774
1579160
1611153
1587480
1569942
1376401
1316273
1533176
1372993
1313770
1315471
1736363
1731251
1731250
1732169
1483351
1483346
1476805
1660715
1956381
1934068
1939135
1789011
1745232
1717994
1668647
1662986
1833068
1832338
1910150
1714386
1652372
1842339
1904541
1834684
1648229
1905982
1905981
1829507
1647210
2040016
1828190
2017169
1820212
2014258
1849458
1849457
1882551
1996092
1828616
1827691
2000228
1849965
1704128
1986220
1956314
1840266
1840248
1819507
2124704
2174363
2174802
2122236
2120045
2121145
2209544
2082935
2176715
2118107
2201573
2203478
2227411
2166954
2165600
2164637
2115118
2142620
2195038
2164028
2163381
2188363
2185888
2190433
2183027
2157625
2107403
2155776
2406028
2104846
2574633
2690082
2554329
2693892
2684634
2673544
2680756
2674687
2550805
2699326
2569741
2546924
2559150
2548086
2547147
2664468
2649252
2545538
2496687
2546336
2538355
2542766
2651897
2540426
2536619
2699737
2695293
2687111
2561949
2561422
3062376
3070351
3046752
3076184
3067079
3046934
3043203
3043202
3288995
2836063
3290050
2966489
3053981
3056677
2894685
3332976
2828175
3308514
3312233
3119992
3040265
3038880
2823100
3297353
3302671
3299375
3545497
3547648
3546292
3542970
2948189
3549283
2877973
3540606
3796591
3540592
3536482
16453707
3018676
3013722
3021894
3512559
3011405
3002825
3329039
3329037
3893742
3894160
3889921
3940063
2986730
6526270
6386464
6371018
6368252
6374029
6374028
6372721
6363399
6361575
6364132
24173341
6350849
6380750
6346060
6223209
6337878
6299892
6757719
7047491
7045699
6287237
6287231
7049831
6188333
7002719
7002718
6246523
330495
1098780
